# Supplementary material for: Rapid Determination of Methamphetamine, Methylenedioxymethamphetamine, Methadone, Ketamine, Cocaine, and New Psychoactive Substances in Urine Samples Using Comprehensive Two-Dimensional Gas Chromatography
Source: Metabolites. 2024 Nov 20;14(11):643. doi: 10.3390/metabo14110643 (PMC11596927; doi:10.3390/metabo14110643)
Supplement: Supplementary file 1 [file metabolites-14-00643-s001.zip]

Archive with 1 entries (1 files):
- metabolites-3290980-supplementary.pdf
